# Supplementary material for: Negative regulation of amino acid signaling by MAPK-regulated 4F2hc/Girdin complex
Source: PLoS Biol. 2018 Mar 14;16(3):e2005090. doi: 10.1371/journal.pbio.2005090 (PMC5868845; doi:10.1371/journal.pbio.2005090)
Supplement: S1 Table — Girdin, girders of actin filaments. (XLSX) [file pbio.2005090.s001.xlsx]

## Sheet: Girdin IP-MS
S1 Table	Girdin interacting proteins identified by IP and mass spectrometry
Accession	Description	MW [kDa]	Score of IgG	Score of Girdin Ab	Coverage of IgG	Coverage of Girdin Ab	# Peptides of IgG	# Peptides of Girdin Ab
Q5SNZ0	Girdin OS=Mus musculus GN=Ccdc88a PE=1 SV=2 - [GRDN_MOUSE]	215.786		24359.6		69.78		144
Q9JLC8	Sacsin OS=Mus musculus GN=Sacs PE=1 SV=2 - [SACS_MOUSE]	520.353		16315.8		56.77		214
P68254	14-3-3 protein theta OS=Mus musculus GN=Ywhaq PE=1 SV=1 - [1433T_MOUSE]	27.7608		1886.44		59.59		15
P11798	Calcium/calmodulin-dependent protein kinase type II subunit alpha OS=Mus musculus GN=Camk2a PE=1 SV=2 - [KCC2A_MOUSE]	54.0805		1448.98		36.19		15
P63101	14-3-3 protein zeta/delta OS=Mus musculus GN=Ywhaz PE=1 SV=1 - [1433Z_MOUSE]	27.7537		838.645		50.2		10
Q61696	Heat shock 70 kDa protein 1A OS=Mus musculus GN=Hspa1a PE=1 SV=2 - [HS71A_MOUSE]	70.036	323.768	810.281	8.58	17.78	4	9
P20029	78 kDa glucose-regulated protein OS=Mus musculus GN=Hspa5 PE=1 SV=3 - [GRP78_MOUSE]	72.3775	200.073	707.016	15.11	16.64	8	9
P23506	Protein-L-isoaspartate(D-aspartate) O-methyltransferase OS=Mus musculus GN=Pcmt1 PE=1 SV=3 - [PIMT_MOUSE]	24.6186	456.47	703.157	52.42	52.42	9	8
P01868	Ig gamma-1 chain C region secreted form OS=Mus musculus GN=Ighg1 PE=1 SV=1 - [IGHG1_MOUSE]	35.6817	615.92	693.357	18.21	26.85	5	6
P28652	Calcium/calmodulin-dependent protein kinase type II subunit beta OS=Mus musculus GN=Camk2b PE=1 SV=2 - [KCC2B_MOUSE]	60.4227		684.859		25.83		10
P61982	14-3-3 protein gamma OS=Mus musculus GN=Ywhag PE=1 SV=2 - [1433G_MOUSE]	28.2849		674.107		27.94		7
Q02780	Nuclear factor 1 A-type OS=Mus musculus GN=Nfia PE=1 SV=1 - [NFIA_MOUSE]	58.5163		625.024		46.62		16
P02535	Keratin, type I cytoskeletal 10 OS=Mus musculus GN=Krt10 PE=1 SV=3 - [K1C10_MOUSE]	57.7351	881.907	606.397	12.11	9.82	8	7
P01837	Ig kappa chain C region OS=Mus musculus PE=1 SV=1 - [IGKC_MOUSE]	11.7706	448.202	574.922	70.75	70.75	5	5
Q99KX1	Myeloid leukemia factor 2 OS=Mus musculus GN=Mlf2 PE=1 SV=1 - [MLF2_MOUSE]	28.0372		524.23		44.53		7
O54946	DnaJ homolog subfamily B member 6 OS=Mus musculus GN=Dnajb6 PE=1 SV=4 - [DNJB6_MOUSE]	39.7829		448.279		11.23		4
P62259	14-3-3 protein epsilon OS=Mus musculus GN=Ywhae PE=1 SV=1 - [1433E_MOUSE]	29.1554		261.46		16.86		4
P16858	Glyceraldehyde-3-phosphate dehydrogenase OS=Mus musculus GN=Gapdh PE=1 SV=2 - [G3P_MOUSE]	35.7872		240.615		32.13		7
P01867	Ig gamma-2B chain C region OS=Mus musculus GN=Igh-3 PE=1 SV=3 - [IGG2B_MOUSE]	44.2312	262.286	239.071	10.64	19.8	4	6
P10126	Elongation factor 1-alpha 1 OS=Mus musculus GN=Eef1a1 PE=1 SV=3 - [EF1A1_MOUSE]	50.0821		224.255		9.96		4
Q91YU3	Myb/SANT-like DNA-binding domain-containing protein 4 OS=Mus musculus GN=Msantd4 PE=2 SV=1 - [MSD4_MOUSE]	41.2214		208.366		6.09		1
O08553	Dihydropyrimidinase-related protein 2 OS=Mus musculus GN=Dpysl2 PE=1 SV=2 - [DPYL2_MOUSE]	62.2386		190.335		20.63		9
P06330	Ig heavy chain V region AC38 205.12 OS=Mus musculus PE=1 SV=1 - [HVM51_MOUSE]	12.9262	113.28	187.01	20.34	24.58	2	2
Q8K4J6	MKL/myocardin-like protein 1 OS=Mus musculus GN=Mkl1 PE=1 SV=2 - [MKL1_MOUSE]	102.483		161.792		7.05		6
Q99J31	Oligophrenin-1 OS=Mus musculus GN=Ophn1 PE=1 SV=1 - [OPHN1_MOUSE]	91.9268		146.874		4.99		4
P70399	Tumor suppressor p53-binding protein 1 OS=Mus musculus GN=Tp53bp1 PE=1 SV=2 - [TP53B_MOUSE]	211.209		126.449		2.96		5
P47857	ATP-dependent 6-phosphofructokinase, muscle type OS=Mus musculus GN=Pfkm PE=1 SV=3 - [PFKAM_MOUSE]	85.2146		116.017		3.72		3
P01864	Ig gamma-2A chain C region secreted form OS=Mus musculus PE=1 SV=1 - [GCAB_MOUSE]	36.5726	131.609	115.926	12.24	11.94	3	3
Q9WUA3	ATP-dependent 6-phosphofructokinase, platelet type OS=Mus musculus GN=Pfkp PE=1 SV=1 - [PFKAP_MOUSE]	85.4003		112.461		6.76		4
P10852	4F2 cell-surface antigen heavy chain OS=Mus musculus GN=SLC3A2 PE=1 SV=1 - [4F2_MOUSE]	58.3		102.857		7.3		3
P01660	Ig kappa chain V-III region PC 3741/TEPC 111 OS=Mus musculus PE=1 SV=1 - [KV3A8_MOUSE]	12.0919	58.2101	91.008	26.13	16.22	2	1
Q3UMQ8	H/ACA ribonucleoprotein complex non-core subunit NAF1 OS=Mus musculus GN=Naf1 PE=1 SV=2 - [NAF1_MOUSE]	53.2129		71.36		5.32		2
P01635	Ig kappa chain V-V region K2 (Fragment) OS=Mus musculus PE=1 SV=1 - [KV5A3_MOUSE]	12.5733	41.87	66.6433	8.7	8.7	1	1
Q8CBY1	Protein Smaug homolog 1 OS=Mus musculus GN=Samd4a PE=1 SV=2 - [SMAG1_MOUSE]	78.3102		65.5767		3.38		2
Q07133	Histone H1t OS=Mus musculus GN=Hist1h1t PE=1 SV=4 - [H1T_MOUSE]	21.5272		61.1933		5.29		1
P46460	Vesicle-fusing ATPase OS=Mus musculus GN=Nsf PE=1 SV=2 - [NSF_MOUSE]	82.561		58.4333		10.08		7
Q61151	Serine/threonine-protein phosphatase 2A 56 kDa regulatory subunit epsilon isoform OS=Mus musculus GN=Ppp2r5e PE=2 SV=3 - [2A5E_MOUSE]	54.6785		57.1263		1.71		1
P20612	Guanine nucleotide-binding protein G(t) subunit alpha-1 OS=Mus musculus GN=Gnat1 PE=1 SV=3 - [GNAT1_MOUSE]	39.941		50.27		3.14		1
P01631	Ig kappa chain V-II region 26-10 OS=Mus musculus PE=1 SV=1 - [KV2A7_MOUSE]	12.2652	121.893	50.08	11.5	11.5	1	1
Q8BSS9	Liprin-alpha-2 OS=Mus musculus GN=Ppfia2 PE=1 SV=2 - [LIPA2_MOUSE]	143.146		47.2212		0.88		1
P04370	Myelin basic protein OS=Mus musculus GN=Mbp PE=1 SV=2 - [MBP_MOUSE]	27.1514	111.73	43.97	12.8	4	3	1
Q7SIG6	Arf-GAP with SH3 domain, ANK repeat and PH domain-containing protein 2 OS=Mus musculus GN=Asap2 PE=1 SV=3 - [ASAP2_MOUSE]	106.738	38.0558	40.8238	0.84	0.84	1	1
Q9DBT5	AMP deaminase 2 OS=Mus musculus GN=Ampd2 PE=1 SV=1 - [AMPD2_MOUSE]	91.9654		39.9558		2.26		2
P01644	Ig kappa chain V-V region HP R16.7 OS=Mus musculus PE=1 SV=1 - [KV5AB_MOUSE]	11.9029	29.5767	39.2267	7.41	7.41	1	1
Q7TSJ2	Microtubule-associated protein 6 OS=Mus musculus GN=Map6 PE=1 SV=2 - [MAP6_MOUSE]	96.3906		36.2		2.98		1
Q9QX47	Protein SON OS=Mus musculus GN=Son PE=1 SV=2 - [SON_MOUSE]	265.483		30.995		0.41		1
P59759	MKL/myocardin-like protein 2 OS=Mus musculus GN=Mkl2 PE=1 SV=1 - [MKL2_MOUSE]	117.474		30.56		1.76		2
Q811C2	Cysteine protease ATG4C OS=Mus musculus GN=Atg4c PE=1 SV=2 - [ATG4C_MOUSE]	52.0229		27.52		1.97		1
Q8C7D2	Protein cereblon OS=Mus musculus GN=Crbn PE=1 SV=1 - [CRBN_MOUSE]	50.8473		27.28		2.92		1
P01872	Ig mu chain C region OS=Mus musculus GN=Ighm PE=1 SV=2 - [IGHM_MOUSE]	49.9403		27.0667		6.39		3
Q5EG47	5'-AMP-activated protein kinase catalytic subunit alpha-1 OS=Mus musculus GN=Prkaa1 PE=1 SV=2 - [AAPK1_MOUSE]	63.8885		26.35		1.79		1
Q6P8Y1	Calcyphosin-like protein OS=Mus musculus GN=Capsl PE=2 SV=4 - [CAPSL_MOUSE]	24.1001		23.06		4.81		1
Q99K30	Epidermal growth factor receptor kinase substrate 8-like protein 2 OS=Mus musculus GN=Eps8l2 PE=1 SV=1 - [ES8L2_MOUSE]	82.1782		20.86		1.65		1
Q8R5K4	Nucleolar protein 6 OS=Mus musculus GN=Nol6 PE=2 SV=2 - [NOL6_MOUSE]	129.146		20.18		0.69		1
P07724	Serum albumin OS=Mus musculus GN=Alb PE=1 SV=3 - [ALBU_MOUSE]	68.6477	139.693		2.14		1
Q80U35	Rho guanine nucleotide exchange factor 17 OS=Mus musculus GN=Arhgef17 PE=2 SV=2 - [ARHGH_MOUSE]	221.533	0		0.39		1
P01753	Ig heavy chain V region 186-1 OS=Mus musculus PE=4 SV=2 - [HVM09_MOUSE]	12.8813	25.97		5.98		1
P18528	Ig heavy chain V region 6.96 OS=Mus musculus PE=4 SV=1 - [HVM57_MOUSE]	11.0003	20.46		19.39		1
P01633	Ig kappa chain V19-17 OS=Mus musculus GN=Igk-V19-17 PE=1 SV=1 - [KV5A1_MOUSE]	16.423	43.97		12.08		2
P01638	Ig kappa chain V-V region L6 (Fragment) OS=Mus musculus PE=4 SV=1 - [KV5A6_MOUSE]	12.9774	27.87		6.96		1
	Note: 1. Some commonly detected contaminants such as Keratin and Actin was removed from the raw data
	2. 4F2hc was highlighted by yellow color
