# Supplementary material for: Negative regulation of amino acid signaling by MAPK-regulated 4F2hc/Girdin complex
Source: PLoS Biol. 2018 Mar 14;16(3):e2005090. doi: 10.1371/journal.pbio.2005090 (PMC5868845; doi:10.1371/journal.pbio.2005090)
Supplement: S1 Data — (XLSX) [file pbio.2005090.s002.xlsx]

## Sheet: Figure 5D
Cells with 4F2hc and Lamp1 colocalization / total cells
		Vector	Girdin WT	Girdin AA
0 min	1st time	4/100	5/101	7/103
	2nd time	7/103	8/112	5/100
	3rd time	3/100	7/97	6/105
30 min	1st time	15/102	35/103	17/98
	2nd time	20/100	42/115	25/109
	3rd time	23/105	47/99	19/101

## Sheet: Figure 5F
Normalization
	Vector	WT	AA	Control siRNA	Girdin siRNA
1st time	100	61.92	119.93	100	119.96
2nd time	100	66.01	112.46	100	106.2
3rd time	100	77.61	92.64	100	136.39

## Sheet: Figure 6A
	AA-			AA+
	1st time	2nd time	3rd time	1st time	2nd time	3rd time
Asp	21.565	23.217	24.522	30.231	34.154	31
Glu	142.61	149.57	153.04	233.08	260.77	243.85
Asn	3.1304	3.1304	3.4783	3.1538	3.3846	2.9231
Ser	15.739	16.87	17.652	21.538	20.846	20.154
Gln	1.2174	0.9565	0.9565	85.385	82.308	80
His	1.3913	1.3043	1.3043	2.6154	2.6154	2.6154
Gly	34.87	39.13	39.913	42	37.462	36.538
Thr	19.391	22.435	23.391	29.538	30.385	28.231
Arg	2.2609	2.6087	4.8696	0.6923	1.4615	2.3077
Ala	34.348	39.13	31.13	31.538	25.462	21.385
Tyr	1.0435	0.8696	0.8696	3.4615	3.3846	3.6154
Val	1.6522	1.3913	1.4783	6.6923	7.2308	7.0769
Met	0.8696	0.6957	0.7826	3.2308	3.2308	3.2308
Trp	0.6957	0.2609	0.4348	0.6923	0.6154	0.6923
Phe	1.3913	1.1304	1.3043	3.7692	3.6923	3.9231
Ile	0.7826	0.4348	0.4348	4.9231	5.0769	5.3077
Leu	1.0435	0.8696	0.9565	5.5385	5.4615	5.9231
Lys	1.4783	1.7391	1.8261	3.7692	3.1538	3.2308
Pro	21.826	26.957	26.435	15.308	14.769	14.154

## Sheet: Figure 6B
	Control siRNA AA-			Girdin siRNA AA-			4F2hc siRNA AA-			Control siRNA AA+			Girdin siRNA AA+			4F2hc siRNA AA+
	1st time	2nd time	3rd time	1st time	2nd time	3rd time	1st time	2nd time	3rd time	1st time	2nd time	3rd time	1st time	2nd time	3rd time	1st time	2nd time	3rd time
Gln	1.1666	0.9166	0.9166	1.1546	1.1546	1.1546	2.3159	1.118	1.1979	81.825	78.877	76.665	119.79	110.21	105.41	51.749	56.146	55.357
Leu	1.0909	0.9091	1	0.8817	1.0077	1.0077	1.3068	0.7841	0.7841	5.7903	5.7099	6.1924	7.8411	7.1093	7.5274	3.6899	4.0589	3.9359
Arg	0.6964	0.8036	1.5	1.5958	1.8927	1.2989	0.5904	0.3337	0.3337	0.2133	0.4502	0.7108	0.7701	0.7393	0.5237	0.2718	0.3986	0.3624
Total	0.9458	1.0239	1.0303	1.4205	1.3553	1.3493	0.7876	0.7584	0.8279	1.6224	1.6787	1.5885	2.2614	1.9666	2.09	1.0502	1.1034	1.0902

## Sheet: Figure 6C
	Vector AA-			Girdin WT AA-			Girdin AA AA-			4F2hc AA-			Vector AA+			Girdin WT AA+			Girdin AA AA+			4F2hc AA+
	1st time	2nd time	3rd time	1st time	2nd time	3rd time	1st time	2nd time	3rd time	1st time	2nd time	3rd time	1st time	2nd time	3rd time	1st time	2nd time	3rd time	1st time	2nd time	3rd time	1st time	2nd time	3rd time
Gln	1.017	0.9153	1.0678	1.3644	1.6568	1.4619	1.245	1.2072	1.1318	1.5594	1.6707	1.5594	103.5	105.26	102.33	69.002	75.629	83.036	99.409	91.967	95.688	67.076	65.356	62.948
Leu	1.125	0.9375	0.9375	1.0782	1.0782	1.0782	0.8347	0.8347	1.1129	0.9241	0.8215	0.8215	9.9191	10.243	10.458	6.3252	6.6846	6.9003	7.4492	6.8611	7.8412	5.4543	5.5177	5.3274
Arg	0.9079	1.0461	1.0461	1.2105	0.8701	1.0025	1.1861	1.0397	1.684	1.9671	1.7077	1.5132	0.5674	0.2951	0.3632	0.2421	0.0908	0.0757	0.6809	0.4952	0.7016	0.3204	0.2937	0.0668
Total	1.031	0.9873	0.9816	1.031	1.0451	1.1039	0.7297	0.7942	0.7496	0.9439	0.9062	0.9542	1.7109	1.7512	1.7588	1.1615	1.2473	1.2952	1.5083	1.4669	1.5808	0.9534	0.957	0.9466

## Sheet: Figure S1A
Normalization
		Control siRNA	Girdin siRNA	4F2hc siRNA	Girdin + 4F2hc siRNA
pS6K/S6K	1st time	1	1.10277	0.411469	0.418274
	2nd time	1	1.20884	0.420182	0.360831
	3rd time	1	1.20581	0.572191	0.657118
pS6/S6	1st time	1	1.59079	0.161212	0.216477
	2nd time	1	1.36134	0.0822678	0.104673
	3rd time	1	1.1968	0.110063	0.0851024

## Sheet: Figure S1B
Normalization
		Control shRNA	Girdin shRNA
pS6K/S6K	1st time	1	2.10743
	2nd time	1	1.70451
	3rd time	1	2.12038
pS6/S6	1st time	1	2.17149
	2nd time	1	2.05542
	3rd time	1	1.79086

## Sheet: Figure S1C
Normalization
		Vector	WT	AA	4F2hc
pS6K/S6K	1st time	1	0.511424	0.873683	0.67201
	2nd time	1	0.756284	0.93381	0.543079
	3rd time	1	0.675444	1.03928	0.765302
pS6/S6	1st time	1	0.564593	0.745368	0.418191
	2nd time	1	0.212791	0.89276	0.120094
	3rd time	1	0.542093	0.951172	0.107804

## Sheet: Figure S1G
Normalization
		Contro shRNA					Girdin shRNA
		0 min	10 min	20 min	30 min	60 min	0 min	10 min	20 min	30 min	60 min
pS6K/S6K	1st time	0.0143028	0.189129	0.402038	0.693325	1	0.0149534	0.427882	0.441957	0.833996	0.88658
	2nd time	0.0405655	0.139089	0.307979	0.660076	1	0.0551804	0.247305	0.479312	0.839379	1.18215
	3rd time	0.0111095	0.194326	0.369173	0.743361	1	0.0233435	0.488772	0.537172	0.989396	1.13906
pS6/S6	1st time	0.00142099	0.00229211	0.208661	0.785063	1	0.0051049	0.142952	0.398247	0.90581	1.12411
	2nd time	0.00342139	0.0131769	0.324314	0.798751	1	0.00107394	0.145632	0.486695	0.920394	1.03495
	3rd time	0.0031782	0.00971391	0.263886	0.715701	1	0.00192235	0.106721	0.375906	0.829591	0.856561

## Sheet: Figure S1H
Normalization
		Girdin +/+					Girdin -/-
		0 min	10 min	20 min	30 min	60 min	0 min	10 min	20 min	30 min	60 min
pS6K/S6K	1st time	0.0837015	0.29058	0.420577	0.637306	1	0.0409318	0.485212	0.622575	0.857066	1.135
	2nd time	0.0258967	0.199566	0.32573	0.494754	1	0.0276911	0.637148	0.99321	1.42545	2.10722
	3rd time	0.0884594	0.377007	0.580981	0.767129	1	0.138976	0.709303	1.00353	1.48265	1.46838
pS6/S6	1st time	0.0143244	0.0261569	0.471357	0.781541	1	0.0102736	0.166564	0.737637	0.926793	1.12706
	2nd time	0.00805689	0.0528684	0.556379	0.797001	1	0.00980734	0.119502	0.710721	0.939544	1.34474
	3rd time	0.0561277	0.105254	0.508166	0.775555	1	0.0292485	0.189718	0.647737	0.72809	1.15588

[truncated: 6 more sheets: Figure S1I, Figure S2A, Figure S2B, Figure S2D, Figure S3A, Figure S3B]
